# Supplementary material for: Evidence for continuity of interstitial spaces across tissue and organ boundaries in humans
Source: Commun Biol. 2021 Mar 31;4:436. doi: 10.1038/s42003-021-01962-0 (PMC8012658; doi:10.1038/s42003-021-01962-0)
Supplement: Supplementary file 4 — Supplementary Data 1 [file 42003_2021_1962_MOESM4_ESM.xlsx]

## Sheet: Submucosa Particles
Table 1. Source data for tattoo pigment particle sizes in colon specimens by region.
All sizes in um
Case 1	Case 2	Case 3	Case 4	Case 5			Case 1	Mean	0.6382
0.59	0.57	0.69	1.24	1.18				Std Dev	0.186916
0.57	0.78	0.5	0.41	0.69				N	50
0.93	0.62	0.69	0.5	0.7
0.83	0.59	0.88	0.55	0.88			Case 2	Mean	0.6212
0.74	0.5	0.69	0.59	0.44				Std Dev	0.139088
0.69	0.69	0.69	0.74	0.62				N	50
0.55	0.69	0.55	0.57	0.88
0.74	0.78	0.44	0.57	1.17			Case 3	Mean	0.6132
0.69	0.59	0.59	0.5	0.59				Std Dev	0.149016
0.74	0.69	0.83	0.55	0.69				N	50
1	0.69	0.62	0.97	0.84
0.83	0.59	0.69	0.88	0.31			Case 4	Mean	0.6524
0.88	0.59	0.69	0.5	0.44				Std Dev	0.225611
0.74	0.88	0.55	0.59	0.5				N	50
0.69	0.39	0.55	0.93	0.69
0.84	0.8	0.93	1.08	0.59			Case 5	Mean	0.6974
0.5	0.55	0.41	0.55	0.39				Std Dev	0.30929
0.59	0.88	0.41	0.39	0.69				N	50
1.08	0.62	0.84	0.59	1.27
1	0.5	0.5	0.39	0.41			All cases	Mean	0.64448
0.69	0.69	0.59	0.88	0.31				Std Dev	0.211616
0.59	0.55	0.41	0.5	1.86				N	250
0.62	0.39	0.55	0.98	0.69
0.5	0.41	0.62	0.5	0.87
0.44	0.44	0.55	0.69	0.69
0.31	0.62	0.55	0.7	0.41
0.69	0.59	0.7	1	0.5
0.44	0.31	1.11	0.87	0.5
0.31	0.39	0.44	0.97	0.69
0.39	0.69	0.69	0.44	1.08
0.5	0.59	0.62	0.74	1
0.5	0.55	0.78	0.69	0.55
0.88	0.55	0.69	0.78	0.59
0.57	0.41	0.57	0.55	0.5
0.5	0.7	0.39	0.5	0.57
0.28	0.69	0.5	0.5	1.11
0.57	0.69	0.62	0.2	0.8
0.84	0.57	0.55	0.55	0.39
0.62	0.57	0.7	0.31	0.44
0.44	0.69	0.5	0.78	0.69
0.69	0.5	0.69	0.39	0.41
0.8	0.78	0.55	1.05	0.55
0.59	0.78	0.55	0.41	0.31
0.5	0.78	0.39	0.78	0.62
0.59	0.88	0.69	0.69	0.39
0.39	0.88	0.78	0.69	0.7
0.59	0.55	0.69	0.44	1.08
0.83	0.55	0.44	0.78	1.11
0.44	0.69	0.44	0.78	0.39
0.59	0.59	0.57	0.39	1.1

## Sheet: Muscularis Propria Particles
Table 1. Source data for tattoo pigment particle sizes in colon specimens by region.
All sizes in um
Case 1	Case 2	Case 3	Case 4	Case 5			Case 1	Mean	0.5172
1.11	0.5	0.78	0.7	0.5				Std Dev	0.193022
0.69	0.69	0.59	0.69	0.44				N	50
0.31	0.7	0.55	0.69	0.28
0.59	0.5	0.78	0.28	0.2			Case 2	Mean	0.551
0.7	0.2	0.41	0.5	0.59				Std Dev	0.142804
0.69	0.31	0.59	0.39	0.39				N	50
0.69	0.69	0.69	0.41	0.39
0.78	0.5	0.69	0.41	0.44			Case 3	Mean	0.5412
0.39	0.59	0.83	0.59	0.5				Std Dev	0.165734
0.2	0.39	0.28	0.7	0.5				N	50
0.2	0.69	0.39	0.57	0.59
0.59	0.5	0.41	0.57	0.78			Case 4	Mean	0.518
0.59	0.69	0.69	0.69	0.69				Std Dev	0.125779
0.39	0.28	0.5	0.59	0.59				N	50
0.5	0.69	0.44	0.5	0.69
0.69	0.55	0.7	0.28	0.69			Case 5	Mean	0.5352
0.5	0.31	0.59	0.5	0.59				Std Dev	0.148835
0.31	0.69	0.88	0.5	0.69				N	50
0.41	0.39	0.84	0.55	0.69
1	0.5	0.55	0.55	0.69			All cases	Mean	0.53252
0.5	0.55	0.28	0.28	0.39				Std Dev	0.156196
0.44	0.5	0.41	0.41	0.7				N	250
0.5	0.69	0.55	0.41	0.7
0.39	0.44	0.41	0.59	0.55
0.39	0.59	0.69	0.57	0.39
0.39	0.44	0.41	0.44	0.69
0.39	0.59	0.28	0.39	0.69
0.62	0.59	0.55	0.28	0.69
0.44	0.41	0.41	0.7	0.41
0.28	0.5	0.28	0.59	0.28
0.39	0.55	0.28	0.78	0.74
0.41	0.55	0.41	0.59	0.41
0.74	0.69	0.28	0.5	0.69
0.69	0.31	0.59	0.55	0.44
0.87	0.69	0.5	0.59	0.7
0.62	0.39	0.69	0.5	0.5
0.31	0.7	0.84	0.57	0.31
0.59	0.69	0.59	0.55	0.59
0.69	0.57	0.69	0.41	0.41
0.41	0.69	0.59	0.59	0.28
0.31	0.44	0.69	0.5	0.5
0.5	0.44	0.41	0.5	0.69
0.59	0.69	0.44	0.69	0.5
0.5	0.78	0.55	0.57	0.5
0.31	0.8	0.57	0.44	0.69
0.55	0.39	0.41	0.39	0.59
0.57	0.55	0.5	0.62	0.59
0.31	0.59	0.39	0.28	0.5
0.28	0.69	0.69	0.39	0.31
0.55	0.69	0.5	0.57	0.41

## Sheet: Deep Fascia Particles
Table 1. Source data for tattoo pigment particle sizes in colon specimens by region.
All sizes in um
Case 1	Case 2	Case 3	Case 4	Case 5			Case 1	Mean	0.3834
0.31	0.39	0.39	0.31	0.59				Std Dev	0.114475
0.31	0.59	0.39	0.31	0.44				N	50
0.55	0.28	0.5	0.31	0.31
0.2	0.31	0.57	0.5	0.39			Case 2	Mean	0.4214
0.2	0.5	0.59	0.39	0.57				Std Dev	0.132064
0.2	0.69	0.39	0.28	0.5				N	50
0.39	0.28	0.2	0.39	0.39
0.2	0.5	0.41	0.5	0.41			Case 3	Mean	0.4518
0.55	0.39	0.44	0.39	0.59				Std Dev	0.0867483
0.31	0.55	0.44	0.5	0.28				N	50
0.39	0.44	0.5	0.39	0.59
0.5	0.41	0.5	0.5	0.41			Case 4	Mean	0.3948
0.41	0.55	0.59	0.41	0.39				Std Dev	0.0966424
0.31	0.41	0.41	0.55	0.57				N	50
0.41	0.44	0.41	0.39	0.41
0.39	0.31	0.41	0.62	0.28			Case 5	Mean	0.4078
0.28	0.41	0.41	0.44	0.2				Std Dev	0.118946
0.44	0.28	0.59	0.39	0.5				N	50
0.57	0.59	0.44	0.28	0.44
0.31	0.41	0.44	0.31	0.5			All cases	Mean	0.41184
0.28	0.5	0.39	0.44	0.5				Std Dev	0.112592
0.44	0.41	0.59	0.44	0.31				N	250
0.31	0.55	0.5	0.31	0.5
0.39	0.69	0.41	0.31	0.5
0.31	0.28	0.57	0.31	0.28
0.39	0.55	0.31	0.28	0.2
0.39	0.28	0.41	0.5	0.2
0.5	0.28	0.31	0.39	0.5
0.39	0.28	0.57	0.39	0.59
0.31	0.55	0.41	0.39	0.31
0.39	0.28	0.41	0.5	0.5
0.31	0.5	0.44	0.39	0.2
0.55	0.28	0.41	0.55	0.5
0.31	0.28	0.41	0.41	0.28
0.5	0.41	0.69	0.41	0.31
0.41	0.69	0.44	0.28	0.28
0.41	0.41	0.5	0.2	0.39
0.31	0.39	0.44	0.41	0.44
0.44	0.41	0.44	0.39	0.44
0.31	0.41	0.44	0.39	0.31
0.57	0.59	0.44	0.31	0.44
0.28	0.55	0.44	0.31	0.44
0.59	0.28	0.5	0.2	0.28
0.69	0.39	0.41	0.31	0.44
0.57	0.69	0.5	0.28	0.5
0.28	0.2	0.31	0.59	0.28
0.41	0.28	0.55	0.5	0.31
0.31	0.31	0.39	0.5	0.5
0.31	0.31	0.5	0.39	0.28
0.28	0.31	0.44	0.5	0.62

## Sheet: Summary and Statistics
Submucosa (SM)				Muscularis Propria (MP)				Deep Mesenteric Fascia (Deep)
Case 1	Mean	0.6382		Case 1	Mean	0.5172		Case 1	Mean	0.3834
	Std Dev	0.186916			Std Dev	0.193022			Std Dev	0.114475
	N	50			N	50			N	50
Case 2	Mean	0.6212		Case 2	Mean	0.551		Case 2	Mean	0.4214
	Std Dev	0.139088			Std Dev	0.142804			Std Dev	0.132064
	N	50			N	50			N	50
Case 3	Mean	0.6132		Case 3	Mean	0.5412		Case 3	Mean	0.4518
	Std Dev	0.149016			Std Dev	0.165734			Std Dev	0.0867483
	N	50			N	50			N	50
Case 4	Mean	0.6524		Case 4	Mean	0.518		Case 4	Mean	0.3948
	Std Dev	0.225611			Std Dev	0.125779			Std Dev	0.0966424
	N	50			N	50			N	50
Case 5	Mean	0.6974		Case 5	Mean	0.5352		Case 5	Mean	0.4078
	Std Dev	0.30929			Std Dev	0.148835			Std Dev	0.118946
	N	50			N	50			N	50
All cases	Mean	0.64448		All cases	Mean	0.53252		All cases	Mean	0.41184
	Std Dev	0.211616			Std Dev	0.156196			Std Dev	0.112592
	N	250			N	250			N	250
Case 1	SM vs. MP						MP vs. Deep						SM vs. Deep
	Mean 1	0.6382		t statistic	3.18432		Mean 1	0.5172		t statistic	4.2159		Mean 1	0.6382		t statistic	8.22004
	SD1	0.186916					SD1	0.193022					SD1	0.186916
	N1	50					N1	50					N1	50
	Mean 2	0.5172					Mean 2	0.3834					Mean 2	0.3834
	SD2	0.193022		p-value	0.00194553		SD2	0.114475		p-value	5.54572e-05		SD2	0.114475		p-value	8.58722e-13
	N2	50		Significant?	YES		N2	50		Significant?	YES		N2	50		Significant?	YES
Case 2	SM vs. MP						MP vs. Deep						SM vs. Deep
	Mean 1	0.6212		t statistic	2.4901		Mean 1	0.551		t statistic	4.71141		Mean 1	0.6212		t statistic	7.36609
	SD1	0.139088					SD1	0.142804					SD1	0.139088
	N1	50					N1	50					N1	50
	Mean 2	0.551					Mean 2	0.4214					Mean 2	0.4214
	SD2	0.142804		p-value	0.0144533		SD2	0.132064		p-value	8.12458e-06		SD2	0.132064		p-value	5.56177e-11
	N2	50		Significant?	YES		N2	50		Significant?	YES		N2	50		Significant?	YES
Case 3	SM vs. MP						MP vs. Deep						SM vs. Deep
	Mean 1	0.6132		t statistic	2.2843		Mean 1	0.5412		t statistic	3.37933		Mean 1	0.6132		t statistic	6.61885
	SD1	0.149016					SD1	0.165734					SD1	0.149016
	N1	50					N1	50					N1	50
	Mean 2	0.5412					Mean 2	0.4518					Mean 2	0.4518
	SD2	0.165734		p-value	0.024511		SD2	0.0867483		p-value	0.00104415		SD2	0.0867483		p-value	1.93917e-09
	N2	50		Significant?	YES		N2	50		Significant?	YES		N2	50		Significant?	YES
Case 4	SM vs. MP						MP vs. Deep						SM vs. Deep
	Mean 1	0.6524		t statistic	3.67921		Mean 1	0.518		t statistic	5.49211		Mean 1	0.6524		t statistic	7.42144
	SD1	0.225611					SD1	0.125779					SD1	0.225611
	N1	50					N1	50					N1	50
	Mean 2	0.518					Mean 2	0.3948					Mean 2	0.3948
	SD2	0.125779		p-value	0.000382481		SD2	0.0966424		p-value	3.13254e-07		SD2	0.0966424		p-value	4.25742e-11
	N2	50		Significant?	YES		N2	50		Significant?	YES		N2	50		Significant?	YES
Case 5	SM vs. MP						MP vs. Deep						SM vs. Deep
	Mean 1	0.6974		t statistic	3.34149		Mean 1	0.5352		t statistic	4.72825		Mean 1	0.6974		t statistic	6.17967
	SD1	0.30929					SD1	0.148835					SD1	0.30929
	N1	50					N1	50					N1	50
	Mean 2	0.5352					Mean 2	0.4078					Mean 2	0.4078
	SD2	0.148835		p-value	0.00118045		SD2	0.118946		p-value	7.59487e-06		SD2	0.118946		p-value	1.47239e-08
	N2	50		Significant?	YES		N2	50		Significant?	YES		N2	50		Significant?	YES
All cases	SM vs. MP						MP vs. Deep						SM vs. Deep
	Mean 1	0.64448		t statistic	6.73049		Mean 1	0.53252		t statistic	9.90991		Mean 1	0.64448		t statistic	15.3454
	SD1	0.211616					SD1	0.156196					SD1	0.211616
	N1	250					N1	250					N1	250
	Mean 2	0.53252					Mean 2	0.41184					Mean 2	0.41184
	SD2	0.156196		p-value	4.6647e-11		SD2	0.112592		p-value	2.9978e-21		SD2	0.112592		p-value	8.43956e-44
	N2	250		Significant?	YES		N2	250		Significant?	YES		N2	250		Significant?	YES
